# Supplementary material for: Population Genomics of an Obligately Halophilic Basidiomycete Wallemia ichthyophaga
Source: Front Microbiol. 2019 Sep 4;10:2019. doi: 10.3389/fmicb.2019.02019 (PMC6738226; doi:10.3389/fmicb.2019.02019)
Supplement: TABLE S1 — Statistics of the sequenced W. ichthyophaga genomes. [file Table_1.XLSX]

## Sheet: output
Statistic	EXF-994*	1	2	3	4	5	6	7	8	9	10	11	12	13	14	15	16	17	18	19	20	21	22	23
Coverage	270	653	281	284	239	337	294	436	308	471	230	148	324	293	321	260	257	350	261	283	257	221	253	228
Genome assembly size (Mb)	9.63	9.54	9.56	9.51	9.51	9.51	9.51	9.52	9.55	9.56	9.7	19.32	9.57	9.55	9.55	9.62	9.55	9.57	9.53	9.53	9.63	9.51	9.54	10.7
Number of contigs	101	236	233	194	197	201	196	224	252	255	962	443	249	235	228	290	224	265	229	229	685	195	227	676
Contig N50	0.35	161817	162218	196931	196931	196931	196931	156822	171251	157354	31781	155972	192720	171323	192714	194764	198923	161787	171324	156012	42083	197537	176930	106466
GC content (%)	0.4535	0.45415	0.454023	0.454348	0.454343	0.454328	0.454335	0.454362	0.453978	0.453822	0.453365	0.4266	0.454041	0.45429	0.454299	0.453363	0.454179	0.45385	0.454309	0.454291	0.453514	0.454333	0.454312	0.495868
CDS total length (Mb)	7.08	6.92	6.91	6.89	6.89	6.88	6.88	6.9	6.9	6.88	6.76	13.11	6.9	6.89	6.9	6.92	6.91	6.9	6.9	6.9	6.82	6.89	6.89	6.91
CDS total length (% of genome)	0.7359	0.725157	0.722348	0.724211	0.723845	0.723821	0.723585	0.725396	0.722868	0.719662	0.697548	0.678761	0.721124	0.721725	0.722467	0.719398	0.723769	0.72113	0.724297	0.724127	0.708723	0.724546	0.721988	0.645474
Gene models (n)	4884	4185	4207	4174	4183	4173	4178	4202	4204	4187	4225	8131	4183	4174	4178	4165	4199	4181	4197	4195	4197	4179	4188	4154
CDS average length (bp)	1450	1654	1642	1650	1646	1649	1647	1643	1641	1643	1601	1613	1651	1651	1651	1661	1646	1651	1645	1646	1626	1649	1645	1663
Exons per gene (average)	3.41	3.79	3.75	3.77	3.77	3.78	3.77	3.75	3.75	3.76	3.7	4.02	3.77	3.77	3.78	3.79	3.77	3.78	3.76	3.76	3.75	3.78	3.76	4.03
Intron average length (bp)	61	68	67	68	67	67	67	68	68	68	68	66	68	68	68	68	68	68	68	68	68	67	68	61
Complete BUSCOs	N.D.	0.878	0.884	0.88	0.882	0.881	0.879	0.884	0.883	0.883	0.861	0.946	0.883	0.883	0.881	0.885	0.878	0.88	0.878	0.877	0.864	0.882	0.884	0.897
Complete and single-copy BUSCOs	N.D.	0.876	0.882	0.879	0.881	0.88	0.878	0.882	0.881	0.881	0.86	0.21	0.881	0.881	0.879	0.877	0.876	0.878	0.876	0.875	0.861	0.881	0.882	0.894
Complete and duplicated BUSCOs	N.D.	0.002	0.002	0.001	0.001	0.001	0.001	0.002	0.002	0.002	0.001	0.736	0.002	0.002	0.002	0.008	0.002	0.002	0.002	0.002	0.003	0.001	0.002	0.003
Fragmented BUSCOs	N.D.	0.059	0.055	0.058	0.057	0.057	0.058	0.057	0.058	0.058	0.074	0.025	0.059	0.057	0.059	0.058	0.058	0.061	0.061	0.064	0.067	0.058	0.056	0.042
Missing BUSCOs	N.D.	0.063	0.061	0.062	0.061	0.062	0.063	0.059	0.059	0.059	0.065	0.029	0.058	0.06	0.06	0.057	0.064	0.059	0.061	0.059	0.069	0.06	0.06	0.061
SNP density (SNPs per total genome size)	N.D.	0.00361734	0.00358879	0.00401973	0.00402617	0.00401921	0.00402897	0.00133354	0.00133198	0.00400966	0.0036082	N.D.	0.00274143	0.00273936	0.00274268	0.00354112	0.00247975	0.00274413	0.00266137	0.00266158	0.00350125	0.00402129	0.00289533	N.D.
* Adapted from Zajc, J.; Liu, Y.; Dai, W.; Yang, Z.; Hu, J.; Gostinčar, C.; Gunde-Cimerman, N. Genome and transcriptome sequencing of the halophilic fungus Wallemia ichthyophaga: haloadaptations present and absent. BMC Genomics 2013, 14, 617, doi:10.1186/1471-2164-14-617.
						without samples 11 and 23
Statistic	EXF-994*	Minimum	Average	Maximum	SD	Minimum	Average	Maximum	SD
Coverage	270	148	303.87	653	102.274	221	314.905	653	99.376
Genome assembly size (Mb)	9.63	9.51	10.0278	19.32	2.04015	9.51	9.55333	9.7	0.0471522
Number of contigs	101	194	309.783	962	196.884	194	286	962	185.614
Contig N50	0.35	31781	162936	198923	45463	31781	165956	198923	45848.9
GC content (%)	0.4535	0.4266	0.454709	0.495868	0.0106481	0.453363	0.454087	0.454362	0.000327684
CDS total length (Mb)	7.08	6.76	7.1587	13.11	1.29779	6.76	6.88714	6.92	0.0355166
CDS total length (% of genome)	0.7359	0.645474	0.715912	0.725396	0.0187295	0.697548	0.721035	0.725396	0.00642103
Gene models (n)	4884	4154	4358.22	8131	822.581	4165	4188.29	4225	14.2272
CDS average length (bp)	1450	1601	1644.09	1663	13.8233	1601	1644.67	1661	11.9847
Exons per gene (average)	3.41	3.7	3.78739	4.03	0.0772374	3.7	3.76476	3.79	0.0193956
Intron average length (bp)	61	61	67.3913	68	1.49967	67	67.7619	68	0.436436
Complete BUSCOs	N.D.	0.861	0.883174	0.946	0.0153316	0.861	0.879524	0.885	0.00613693
Complete and single-copy BUSCOs	N.D.	0.21	0.849174	0.894	0.139498	0.86	0.877476	0.882	0.0060714
Complete and duplicated BUSCOs	N.D.	0.001	0.034	0.736	0.153037	0.001	0.00204762	0.008	0.00146548
Fragmented BUSCOs	N.D.	0.025	0.0572174	0.074	0.00889819	0.055	0.0594762	0.074	0.00427339
Missing BUSCOs	N.D.	0.029	0.0596087	0.069	0.00715884	0.057	0.061	0.069	0.00272029
SNP density	N.D.	0.00133198	0.00315776	0.00402897	0.000827909	0.00133198	0.00315776	0.00402897	0.000827909
