# Supplementary material for: Population Genomics of an Obligately Halophilic Basidiomycete Wallemia ichthyophaga
Source: Front Microbiol. 2019 Sep 4;10:2019. doi: 10.3389/fmicb.2019.02019 (PMC6738226; doi:10.3389/fmicb.2019.02019)
Supplement: TABLE S2 — Number of different SNP loci between pairs of W. ichthyophaga genomes. [file Table_2.XLSX]

## Sheet: Sheet1
	Number of different SNP loci between pairs of Wallemia ichthyophaga genomes after removal of loci missing in any of the strains.
	1	10	12	13	14	15	16	17	18	19	2	20	21	22	3	4	5	6	7	8	9
1																						1
10	37993																					10
12	30662	32411																				12
13	30705	32452	168																			13
14	30649	32442	58	152																		14
15	36249	36363	28644	28687	28666																	15
16	34421	35079	25303	25322	25329	26089																16
17	30705	32475	162	179	138	28695	25344															17
18	32846	32436	19273	19317	19291	29592	25314	19308														18
19	32839	32449	19259	19313	19277	29585	25359	19291	8													19
2	36725	36543	28892	28936	28913	12062	26788	28940	30087	30072												2
20	37533	26617	30764	30797	30796	34651	33769	30825	31691	31716	34997											20
21	42288	29760	35037	35069	35070	39077	38638	35082	35695	35713	39455	13288										21
22	31012	31899	21508	21540	21527	25553	26393	21554	20901	20887	26074	29750	34147									22
3	42295	29730	35035	35069	35061	39040	38617	35081	35673	35691	39441	13298	18	34118								3
4	42364	29794	35091	35127	35124	39118	38674	35143	35730	35751	39522	13291	48	34196	52							4
5	42292	29725	35026	35061	35055	39043	38611	35079	35663	35683	39443	13272	45	34123	45	8						5
6	42379	29831	35117	35156	35149	39112	38694	35173	35743	35762	39537	13316	47	34212	50	4	6					6
7	34151	33569	24984	25011	25018	32825	22676	25016	24556	24550	33381	32560	37499	26585	37494	37534	37485	37573				7
8	34153	33571	24981	25007	25008	32824	22679	25014	24553	24544	33380	32564	37509	26584	37505	37540	37494	37582	5			8
9	42282	29738	35040	35077	35057	39058	38620	35088	35635	35656	39444	13293	29	34133	33	60	59	58	37464	37472		9
	1	10	12	13	14	15	16	17	18	19	2	20	21	22	3	4	5	6	7	8	9
